# Supplementary material for: The Promoting Effect of Reactive Comb Compatibilizer on the Formation of Co-Continuous Structure in PVDF/PLLA Blends
Source: Polymers (Basel). 2026 Jun 26;18(13):1586. doi: 10.3390/polym18131586 (PMC13363733; doi:10.3390/polym18131586)
Supplement: Supplementary file 1 [file polymers-18-01586-s001.zip]

Archive with 1 entries (1 files):
- polymers-4378711-supplementary.pdf
